# Supplementary material for: Feasibility and Effectiveness of a Social Network-Based Intervention for Adolescents Undergoing Weight Loss Treatment: A Randomized Controlled Trial
Source: Nutrients. 2025 Aug 8;17(16):2586. doi: 10.3390/nu17162586 (PMC12389724; doi:10.3390/nu17162586)
Supplement: Supplementary file 1 [file nutrients-17-02586-s001.zip]

Archive with 1 entries (1 files):
- nutrients-3790152-supplementary.pdf
